# Supplementary material for: AGS-v PLUS, a Mosquito Salivary Peptide Vaccine, Modulates the Response to Aedes Mosquito Bites in Humans
Source: Vaccines (Basel). 2025 Sep 30;13(10):1026. doi: 10.3390/vaccines13101026 (PMC12567680; doi:10.3390/vaccines13101026)
Supplement: Supplementary file 1 [file vaccines-13-01026-s001.zip]

Archive with 3 entries (3 files):
- supplementary figures.pdf
- Supplementary Table S1 - gene abbreviations.pdf
- Supplementary Table S2- gene ontegny.pdf
